# Supplementary material for: Growth in fossil and extant deer and implications for body size and life history evolution
Source: BMC Evol Biol. 2015 Feb 14;15:19. doi: 10.1186/s12862-015-0295-3 (PMC4332446; doi:10.1186/s12862-015-0295-3)
Supplement: Additional file 2: — Primary data for growth rate analysis: Growth zone measurements, mean species growth rates, average species growth rates, bone diameter, OCL thickness, and number of non-OCL lines of arrested growth (for growth rates sensu Sander & Tückmantel). [file 12862_2015_295_MOESM2_ESM.xlsx]

## Sheet: Tabelle1
Femora	Growth zone measurements (mm/a)	Species - Mean growth rates (mm/a)	Species - Mean growth rates (µ/d) - 365 days	Species - Growth rate interval (µ/d) - 275 - 245 days	Species - Mean growth rates (µ/d) - 260 days	Species - Average growth rate - 365 days (µ/d)	Species - Average growth rate interval (µ/d) - 275 - 245 days	Species - Average growth rate (µ/d) - 260 days	Anteroposterior diameter (mm)	OCL thickness (mm) used for growth rate analysis sensu Sander & Tückmantel	LAG number (OCL excluded) used for growth rate analysis sensu Sander & Tückmantel	Species - Mean growth rates sensu Sander & Tückmantel (µ/d)
Megaloceros giganteus NMING: F21306/13	1.79	2	5.48	7.27 - 8.16	7.69	2.3	3.05 - 3.43	3.23	57	0.14	6	14.22
	0.64	0.96	2.63	3.49 - 3.92	3.69
	0.76	0.53	1.45	1.92 - 2.16	2.04
	0.34	0.36	0.99	1.31 - 1.47	1.39
	0.35	0.35	0.96	1.27 - 1.43	1.35
Megaloceros giganteus NMING: F7937/4	2.2								57	0.26	5
	1.27
	0.29
	0.38
Dama dama ZIUK 9630	0.67	0.87	2.38	3.16 - 3.55	3.34	1.17	1.55 - 1.74	1.64	23	0.07	3	12.35
	0.19	0.19	0.52	0.69 - 0.77	0.73
	0.22	0.22	0.6	0.80 - 0.89	0.84
Dama dama PIMUZ A/V 5248	1.07								21	0.1	2
Candiacervus sp. II PIMUZ A/V 5218	0.87	0.87	2.38	3.16 - 3.55	3.34115	1.08	1.43 - 1.61	1.52	19	0.06	7	3.7
	0.52	0.52	1.42	1.88 - 2.12	1.99346
	0.31	0.31	0.85	1.13 - 1.27	1.19327
	0.18	0.18	0.49	0.65 - 0.73	0.687885
	0.28	0.28	0.77	1.02 - 1.15	1.08096
	0.21	0.21	0.58	0.77 - 0.86	0.814231
					0
Candiacervus ropalophorus PIMUZ A/V 5195	0.48	0.57	1.56	2.07 - 2.32	2.19	1.12	1.49 - 1.67	1.57	17	1.19	5	4.16
	0.52	0.33	0.9	1.19 - 1.34	1.26346
	0.74	0.47	1.29	1.71 - 1.92	1.81096
	0.45	0.27	0.74	0.98 - 1.10	1.03885
Candiacervus ropalophorus PIMUZ A/V 5202	0.66								16	0.14	5
	0.14
	0.19
	0.08
Procervulus praelucidus BSPG 1937 II 23227	0.21	0.21	0.58	0.77 - 0.86	0.814231	0.33	0.44 - 0.49	0.46	14	0.38	7	2.6
	0.15	0.15	0.41	0.54 - 0.61	0.575577
	0.1	0.1	0.27	0.36 - 0.40	0.379038
	0.11	0.11	0.3	0.40 - 0.45	0.421154
	0.13	0.13	0.36	0.48 - 0.54	0.505385
	0.08	0.08	0.22	0.29 - 0.33	0.308846
	0.05	0.05	0.14	0.19 - 0.21	0.196538
Alces alces ZMUZ 20242	2.48	2.48	6.79	9.01 - 10.12	9.53212	2.62	3.48 - 3.90	3.68	37	0.16	4	12.58
	1.11	1.11	3.04	4.03 - 4.53	4.26769
	0.17	0.17	0.47	0.62 - 0.70	0.659808
	0.06	0.06	0.16	0.21 - 0.24	0.224615
Cervus elaphus ZIUK 23517	1.26	1.26	3.45	4.58 - 5.14	4.84327	1.84	2.44 - 2.74	2.58	28	0.07	3	12.66
	0.08	0.08	0.22	0.29 - 0.33	0.308846
Capreolus capreolus ZIUK 9872	0.44	0.44	1.21	1.61 - 1.80	1.69865	0.83	1.10 - 1.24	1.17	15	0.05	3	6.79
	0.16	0.16	0.44	0.58 - 0.66	0.617692
Muntiacus muntjak ZIUK 7994	0.58	0.58	1.59	2.11 - 2.37	2.23212	0.93	1.23 - 1.39	1.31	13	0.22	3	5.75
	0.28	0.28	0.77	1.02 - 1.15	1.08096
	0.16	0.16	0.44	0.58 - 0.66	0.617692
Tibiae
Megaloceros giganteus F21306/14	1.94	1.51	4.14	5.49 - 6.17	5.81192	n.a.	n.a.	n.a.	35	n.a.	n.a.	n.a.
	0.8	0.71	1.95	2.59 - 2.91	2.7375
	0.5	0.42	1.15	1.53 - 1.71	1.61442
	0.33	0.33	0.9	1.19 - 1.34	1.26346
	0.14	0.27	0.74	0.98 - 1.10	1.03885
Megaloceros giganteus F22534/5	0.93								35	n.a.	n.a.
	0.74
	0.22
	0.11
Megaloceros giganteus F2655/34	1.67								35	n.a.	n.a.
	0.6
	0.54
	0.55
	0.4
Dama dama ZIUK 9630	0.56	0.66	1.81	2.4 - 2.70	2.54096	n.a.	n.a.	n.a.	18	n.a.	n.a.	n.a.
	0.21	0.14	0.38	0.5 - 0.57	0.533462
	0.09	0.13	0.36	0.48 - 0.54	0.505385
	0.05	0.08	0.22	0.29 - 0.33	0.308846
		0.07	0.19	0.25 - 0.28	0.266731
Dama dama PIMUZ A/V 5248	0.76								16	n.a.	n.a.
	0.07
	0.04
	0.11
	0.07
Candiacervus sp. II PIMUZ A/V 5222	0.18	0.18	0.49	0.65 - 0.73	0.687885	n.a.	n.a.	n.a.	14	n.a.	n.a.	n.a.
	0.09	0.09	0.25	0.33 - 0.37	0.350962
	0.14	0.14	0.38	0.5 - 0.57	0.533462
	0.16	0.16	0.44	0.58 - 0.66	0.617692
	0.08	0.08	0.22	0.29 - 0.33	0.308846
Candiacervus ropalophorus PIMUZ A/V 5189	0.16	0.71	1.95	2.59 - 2.91	2.7375	n.a.	n.a.	n.a.	13	n.a.	n.a.	n.a.
	0.09	0.095	0.26	0.35 - 0.39	0.365
	0.31	0.26	0.71	0.94 - 1.06	0.996731
		0.09	0.25	0.33 - 0.37	0.350962
Candiacervus ropalophorus PIMUZ A/V 5188	1.26								13	n.a.	n.a.
	0.1
	0.21
	0.09
Procervulus praelucidus BSPG 1937 II 23230	0.61	0.96	2.63	3.49 - 3.92	3.69212	n.a.	n.a.	n.a.	10	n.a.	n.a.	n.a.
	0.4	0.24	0.66	0.88 - 0.98	0.926538
	0.18	0.14	0.38	0.5 - 0.57	0.533462
	0.25	0.16	0.44	0.58 - 0.66	0.617692
	0.09	0.05	0.14	0.19 - 0.21	0.196538
		0.04	0.04	0.05 - 0.06	0.0561538
Procervulus praelucidus BSPG 1937 II 23231	1.31								10	n.a.	n.a.
	0.07
	0.09
	0.06
	0.01
	0.04
